# Supplementary material for: Optimization of Extraction Methods for NMR and LC-MS Metabolite Fingerprint Profiling of Botanical Ingredients in Food and Natural Health Products (NHPs)
Source: Molecules. 2025 Aug 14;30(16):3379. doi: 10.3390/molecules30163379 (PMC12388471; doi:10.3390/molecules30163379)
Supplement: Supplementary file 1 [file molecules-30-03379-s001.zip]

Archive with 1 entries (1 files):
- molecules-3746699-supplementary.pdf
